# Supplementary material for: Antibiotic Guideline Adherence at the Emergency Department: A Descriptive Study from a Country with a Restrictive Antibiotic Policy
Source: Antibiotics (Basel). 2023 Nov 29;12(12):1680. doi: 10.3390/antibiotics12121680 (PMC10740443; doi:10.3390/antibiotics12121680)
Supplement: Supplementary file 1 [file antibiotics-12-01680-s001.zip]

Archive with 2 entries (2 files):
- STROBE-checklist-Antibiotics_proof.pdf
- Supplementary material_proof.pdf
